# Supplementary material for: Characterization of a novel sugar transporter involved in sugarcane bagasse degradation in Trichoderma reesei
Source: Biotechnol Biofuels. 2018 Apr 2;11:84. doi: 10.1186/s13068-018-1084-1 (PMC5879799; doi:10.1186/s13068-018-1084-1)
Supplement: Supplementary file 6 — Additional file 6. SCORING FUNCTIONS: the global accuracy for the five designed candidates. The chosen structure was the Model 1, which was predicted based on the 4ZWB.A (human GLUT3 glucose transporter (N45T mutant) with bound d-glucose, outward-occluded conformation), determined by Deng et al. [39], since it presents not only the highest value for C-score, but also satisfactory values for the TM-score and the RMSD, also being the largest cluster. C-score: the confidence of the construction essentially based on the template alignments and the parameters for assembling the structure, whereas the higher the value, the higher the confidence and quality. TM-Score and RMSD: the similarity between the designed model and the template used, being less and more sensitive to local error, respectively. TM-score > 0.5 indicates a correct topology. Number of decoys: the amount of conformations generated by the software. Cluster density: the size of the clusters formed for each model, whereas the larger the cluster, the lowest the free energy of the model. [file 13068_2018_1084_MOESM6_ESM.txt]

#RES	SS	SA	COV	BFP	RSQ_1
1	C	E	0.06	2.19	34.03
2	C	E	0.06	1.75	32.93
3	C	E	0.05	1.39	32.13
4	C	E	0.05	0.87	31.13
5	C	E	0.05	0.79	30.35
6	C	E	0.06	0.74	28.94
7	C	E	0.07	0.73	28.38
8	C	E	0.06	0.67	27.66
9	C	E	0.06	0.44	26.30
10	C	E	0.06	0.40	25.56
11	C	E	0.06	0.98	25.11
12	C	E	0.06	0.74	23.99
13	C	E	0.06	0.69	23.01
14	C	E	0.06	1.02	23.37
15	C	E	0.06	0.89	23.10
16	C	E	0.06	0.92	22.63
17	C	E	0.06	0.91	22.53
18	C	E	0.06	0.90	21.86
19	C	E	0.05	0.98	21.15
20	C	E	0.05	1.14	20.83
21	H	E	0.03	1.41	20.11
22	H	E	0.01	0.62	19.45
23	H	E	0.02	0.52	19.57
24	H	E	0.04	1.13	18.28
25	H	B	0.05	0.47	16.89
26	H	E	0.05	0.46	17.21
27	H	E	0.05	0.58	16.90
28	H	B	0.04	0.39	15.38
29	H	E	0.05	0.58	14.95
30	H	E	0.06	0.67	15.61
31	H	E	0.07	0.60	14.68
32	H	E	0.12	0.52	13.28
33	C	E	0.12	0.50	12.20
34	C	E	0.13	0.59	10.93
35	C	B	0.14	0.19	10.54
36	C	E	0.15	0.24	10.24
37	H	B	0.14	0.08	9.88
38	H	B	0.14	0.10	8.28
39	H	E	0.14	0.17	9.27
40	H	B	0.15	-0.07	8.51
41	H	B	0.16	-0.17	7.62
42	H	E	0.36	0.10	6.36
43	H	E	0.41	0.09	6.37
44	C	B	0.60	-0.08	6.00
45	H	B	0.66	-0.34	5.90
46	H	B	0.71	-0.35	5.68
47	H	B	0.73	-0.55	5.12
48	H	B	0.75	-0.56	5.14
49	H	B	0.84	-0.60	4.95
50	H	B	0.86	-0.65	4.42
51	H	B	0.86	-0.78	4.21
52	H	B	0.89	-0.67	4.36
53	H	B	0.89	-0.82	4.30
54	H	B	0.89	-0.83	3.89
55	H	B	0.90	-0.82	3.89
56	H	B	0.91	-0.79	3.95
57	H	B	0.90	-0.91	3.72
58	H	B	0.91	-0.88	3.52
59	H	B	0.91	-0.88	3.76
60	H	B	0.91	-0.78	3.67
61	H	B	0.91	-0.92	3.37
62	H	B	0.87	-0.89	3.52
63	H	B	0.87	-1.06	3.75
64	H	B	0.87	-1.02	3.71
65	H	B	0.86	-1.04	3.53
66	H	B	0.89	-0.88	3.69
67	H	E	0.89	-0.74	3.86
68	H	B	0.90	-0.88	3.73
69	H	B	0.87	-0.87	3.83
70	H	B	0.79	-0.76	4.47
71	H	B	0.76	-0.81	4.40
72	H	B	0.76	-0.68	4.28
73	C	B	0.67	-0.52	6.11
74	C	B	0.68	-0.49	6.78
75	H	E	0.79	-0.22	6.43
76	H	E	0.78	-0.32	6.18
77	H	B	0.77	-0.55	6.07
78	H	B	0.78	-0.34	6.21
79	H	E	0.77	-0.05	6.25
80	H	E	0.77	-0.12	6.31
81	C	B	0.78	-0.33	6.81
82	C	B	0.76	-0.21	7.78
83	C	E	0.73	0.15	8.31
84	C	E	0.72	0.38	7.55
85	C	E	0.69	0.45	7.57
86	C	E	0.64	0.71	6.91
87	C	E	0.51	0.94	7.08
88	C	E	0.54	0.84	7.28
89	C	E	0.52	0.54	6.70
90	C	E	0.51	0.26	6.06
91	S	B	0.53	0.15	4.61
92	S	E	0.52	-0.03	4.40
93	S	B	0.64	-0.39	4.46
94	C	B	0.74	-0.38	4.31
95	H	B	0.74	-0.25	3.98
96	H	E	0.77	-0.42	4.01
97	H	B	0.81	-0.73	4.01
98	H	B	0.91	-0.68	3.78
99	H	B	0.92	-0.85	3.80
100	H	B	0.92	-0.81	3.75
101	H	B	0.94	-0.84	3.69
102	H	B	0.94	-0.88	3.88
103	H	B	0.94	-0.84	3.90
104	H	B	0.94	-0.86	3.89
105	H	B	0.94	-0.91	3.57
106	H	B	0.92	-0.85	3.68
107	H	B	0.92	-1.02	4.18
108	H	B	0.92	-1.12	4.01
109	H	B	0.94	-1.03	3.41
110	H	B	0.94	-0.97	3.72
111	H	B	0.94	-0.97	4.22
112	H	B	0.93	-0.86	4.07
113	H	B	0.51	-0.68	6.50
114	H	E	0.51	-0.53	7.17
115	H	B	0.49	-0.57	7.69
116	H	B	0.79	-0.61	7.45
117	H	B	0.64	-0.63	6.55
118	H	B	0.68	-0.59	4.57
119	H	B	0.78	-0.75	3.67
120	H	B	0.94	-0.68	3.49
121	H	B	0.94	-0.63	3.64
122	H	B	0.91	-0.63	3.52
123	H	B	0.91	-0.63	3.31
124	H	B	0.90	-0.48	3.57
125	H	B	0.91	-0.39	3.83
126	H	E	0.92	-0.49	3.71
127	C	B	0.92	-0.68	3.44
128	C	B	0.94	-0.57	3.42
129	H	E	0.94	-0.57	3.49
130	H	B	0.94	-0.55	3.69
131	H	B	0.94	-0.72	3.50
132	H	B	0.94	-0.85	3.51
133	H	B	0.94	-0.90	3.81
134	H	B	0.94	-0.84	4.08
135	H	B	0.94	-0.78	4.38
136	H	B	0.94	-0.79	4.47
137	H	E	0.94	-0.76	4.76
138	H	E	0.94	-0.83	4.23
139	H	B	0.94	-0.87	4.11
140	H	B	0.94	-0.83	4.56
141	H	B	0.94	-0.78	4.69
142	H	B	0.94	-0.73	4.39
143	H	B	0.94	-0.81	4.48
144	H	B	0.94	-0.82	4.81
145	H	B	0.94	-0.78	4.67
146	H	B	0.94	-0.67	4.22
147	H	B	0.94	-0.62	4.59
148	H	B	0.94	-0.44	4.88
149	H	B	0.94	-0.46	4.68
150	C	B	0.94	-0.32	5.00
151	C	E	0.94	-0.33	4.76
152	H	B	0.94	-0.42	4.43
153	H	B	0.94	-0.61	4.41
154	H	B	0.94	-0.72	4.44
155	H	B	0.94	-0.79	4.17
156	H	B	0.94	-0.81	3.96
157	H	B	0.94	-0.88	4.06
158	H	B	0.94	-1.00	4.02
159	H	B	0.94	-0.90	3.83
160	H	B	0.94	-0.91	3.79
161	H	B	0.94	-0.86	3.85
162	H	B	0.94	-1.00	3.61
163	H	B	0.94	-0.94	3.43
164	H	B	0.94	-0.91	3.57
165	H	B	0.91	-1.01	3.59
166	H	B	0.89	-1.04	3.24
167	H	B	0.89	-1.03	3.13
168	H	B	0.90	-0.88	3.22
169	H	B	0.93	-0.86	3.16
170	H	B	0.94	-0.88	3.07
171	H	B	0.94	-0.90	3.05
172	H	B	0.94	-0.80	3.11
173	H	B	0.94	-0.91	3.21
174	H	B	0.94	-0.87	3.25
175	H	B	0.94	-0.80	3.17
176	H	B	0.94	-0.78	3.23
177	H	B	0.94	-0.78	3.47
178	H	B	0.94	-0.58	3.48
179	H	B	0.94	-0.48	3.44
180	H	B	0.94	-0.36	3.66
181	C	B	0.94	-0.43	3.97
182	C	B	0.94	-0.31	4.31
183	H	B	0.92	-0.12	4.27
184	H	B	0.94	-0.13	4.62
185	H	B	0.94	-0.36	4.45
186	H	B	0.94	-0.45	4.05
187	H	B	0.94	-0.68	4.12
188	H	B	0.94	-0.68	4.26
189	H	B	0.94	-0.69	4.00
190	H	B	0.94	-0.69	3.70
191	H	B	0.94	-0.64	3.95
192	H	E	0.94	-0.61	4.04
193	H	E	0.94	-0.73	3.63
194	H	B	0.94	-0.75	3.67
195	H	E	0.94	-0.77	4.05
196	H	E	0.94	-0.76	3.90
197	H	B	0.94	-0.95	3.57
198	H	B	0.94	-0.91	3.83
199	H	E	0.94	-0.79	4.12
200	H	B	0.94	-0.96	3.88
201	H	B	0.94	-0.92	3.73
202	H	E	0.94	-0.71	4.08
203	H	B	0.94	-0.67	4.28
204	H	B	0.94	-0.75	4.10
205	H	B	0.94	-0.84	4.14
206	H	B	0.92	-0.77	4.54
207	H	B	0.94	-0.73	4.64
208	H	B	0.92	-0.62	4.52
209	H	B	0.92	-0.38	4.77
210	H	B	0.90	-0.12	6.68
211	H	B	0.79	-0.06	5.96
212	C	E	0.79	0.12	5.49
213	C	E	0.74	0.38	7.13
214	C	B	0.80	0.33	7.26
215	C	E	0.80	0.49	8.02
216	C	B	0.84	0.42	5.67
217	C	E	0.84	0.21	5.33
218	H	B	0.86	-0.06	5.38
219	H	B	0.79	-0.38	5.08
220	H	B	0.89	-0.67	4.41
221	H	B	0.89	-0.60	4.72
222	H	B	0.89	-0.59	4.90
223	H	B	0.89	-0.73	4.39
224	H	B	0.89	-0.76	4.30
225	H	B	0.90	-0.70	4.75
226	H	B	0.90	-0.71	4.70
227	H	B	0.89	-0.71	4.51
228	H	B	0.89	-0.70	4.69
229	H	E	0.89	-0.70	4.81
230	H	B	0.89	-0.74	4.45
231	H	B	0.90	-0.70	4.33
232	H	B	0.91	-0.61	4.61
233	H	E	0.91	-0.55	4.62
234	H	B	0.91	-0.69	4.21
235	H	B	0.91	-0.68	4.28
236	H	B	0.91	-0.57	4.62
237	H	B	0.91	-0.59	4.53
238	H	B	0.91	-0.69	4.10
239	H	B	0.89	-0.68	4.43
240	C	B	0.88	-0.40	4.60
241	C	B	0.88	-0.65	4.17
242	C	B	0.86	-0.50	3.91
243	C	B	0.85	-0.47	3.65
244	C	B	0.84	-0.65	3.54
245	H	B	0.79	-0.60	3.76
246	H	B	0.79	-0.59	3.75
247	H	B	0.77	-0.70	3.61
248	H	B	0.77	-0.43	3.67
249	H	B	0.78	-0.31	3.92
250	H	E	0.79	-0.05	3.98
251	C	E	0.78	0.09	4.08
252	C	E	0.77	0.29	4.21
253	C	E	0.78	0.27	4.07
254	H	E	0.75	0.49	4.05
255	H	E	0.74	0.52	4.31
256	H	E	0.74	0.12	4.06
257	H	B	0.71	-0.15	3.97
258	H	B	0.71	0.05	4.17
259	H	E	0.71	0.01	4.30
260	H	B	0.71	-0.23	4.17
261	H	B	0.72	-0.28	4.38
262	H	E	0.71	0.08	4.75
263	H	E	0.71	0.02	4.87
264	H	B	0.71	0.01	5.56
265	H	E	0.67	0.32	5.82
266	C	E	0.69	0.86	5.39
267	C	E	0.56	0.77	5.61
268	C	E	0.59	1.14	5.62
269	C	E	0.55	1.34	6.16
270	C	E	0.45	1.30	6.83
271	H	E	0.34	1.02	6.77
272	H	E	0.35	0.85	6.99
273	H	B	0.64	0.37	5.83
274	H	E	0.65	0.26	5.27
275	H	E	0.69	0.31	5.54
276	H	B	0.69	-0.00	4.80
277	H	B	0.69	-0.30	4.67
278	H	E	0.69	0.12	5.06
279	H	E	0.69	0.07	4.84
280	H	B	0.69	-0.38	4.47
281	H	E	0.69	-0.21	4.83
282	H	E	0.71	-0.05	5.01
283	H	B	0.69	-0.23	4.45
284	H	B	0.69	-0.28	4.71
285	H	E	0.72	-0.06	4.99
286	H	E	0.73	-0.04	4.83
287	H	B	0.74	-0.13	5.10
288	H	E	0.71	0.16	5.89
289	H	E	0.66	0.49	7.56
290	H	E	0.51	0.47	7.42
291	C	E	0.46	0.71	8.26
292	C	E	0.54	0.88	8.65
293	C	E	0.56	0.67	7.78
294	C	E	0.57	0.53	6.43
295	C	B	0.61	0.04	5.51
296	C	B	0.67	-0.06	5.88
297	H	B	0.69	-0.36	7.43
298	H	B	0.71	-0.40	6.11
299	H	B	0.74	-0.29	5.29
300	H	B	0.75	-0.18	7.36
301	C	B	0.76	-0.30	6.82
302	C	B	0.76	-0.19	6.42
303	C	E	0.78	0.00	6.50
304	C	E	0.75	0.09	7.04
305	C	E	0.76	-0.13	7.47
306	H	B	0.79	-0.40	6.40
307	H	B	0.84	-0.56	5.91
308	H	B	0.85	-0.83	5.77
309	H	B	0.84	-0.80	5.88
310	H	B	0.84	-0.85	5.17
311	H	B	0.84	-0.91	5.04
312	H	B	0.85	-0.87	4.62
313	H	B	0.86	-0.85	4.60
314	H	B	0.86	-0.85	4.86
315	H	B	0.86	-0.86	4.59
316	H	B	0.86	-1.05	4.12
317	H	B	0.85	-1.04	4.52
318	H	B	0.84	-1.02	4.76
319	H	B	0.84	-1.13	4.15
320	H	B	0.85	-1.10	3.82
321	H	E	0.86	-0.99	4.25
322	H	B	0.86	-0.91	4.50
323	H	B	0.86	-0.87	4.26
324	H	B	0.86	-0.79	4.24
325	H	B	0.86	-0.85	4.16
326	H	B	0.86	-0.81	4.32
327	H	B	0.84	-0.74	4.17
328	H	B	0.84	-0.66	4.07
329	H	B	0.84	-0.67	4.13
330	H	B	0.86	-0.67	3.98
331	H	B	0.86	-0.60	4.52
332	H	B	0.86	-0.52	5.18
333	H	B	0.86	-0.61	4.94
334	H	B	0.86	-0.53	4.81
335	H	B	0.86	-0.42	5.41
336	H	B	0.86	-0.29	5.98
337	C	B	0.84	0.05	6.17
338	C	E	0.84	-0.12	5.37
339	C	B	0.81	-0.04	6.37
340	C	E	0.78	0.44	5.58
341	C	E	0.72	0.50	6.10
342	C	E	0.68	0.61	6.98
343	H	E	0.72	0.21	6.27
344	H	B	0.79	-0.41	5.65
345	H	B	0.84	-0.30	5.23
346	H	B	0.85	-0.25	5.21
347	H	B	0.86	-0.54	4.63
348	H	B	0.86	-0.75	4.47
349	H	B	0.86	-0.76	5.05
350	H	B	0.86	-0.80	5.09
351	H	B	0.86	-0.76	4.52
352	H	B	0.86	-0.80	4.58
353	H	B	0.86	-0.75	5.09
354	H	B	0.86	-0.70	4.96
355	H	B	0.86	-0.88	4.52
356	H	B	0.86	-0.79	4.70
357	H	B	0.86	-0.63	5.20
358	H	B	0.86	-0.69	5.04
359	H	B	0.86	-0.75	4.64
360	H	B	0.86	-0.64	5.01
361	H	B	0.86	-0.56	5.31
362	H	B	0.86	-0.56	4.90
363	H	B	0.86	-0.50	4.76
364	H	B	0.86	-0.38	5.22
365	H	B	0.85	-0.47	5.32
366	H	B	0.84	-0.46	5.01
367	H	B	0.84	-0.22	5.09
368	H	B	0.84	-0.02	5.50
369	C	E	0.84	-0.16	5.58
370	C	B	0.84	-0.24	5.24
371	C	B	0.84	-0.44	4.95
372	H	B	0.82	-0.60	5.11
373	H	B	0.84	-0.44	5.36
374	H	B	0.83	-0.61	5.10
375	H	B	0.83	-0.78	4.89
376	H	B	0.84	-0.73	5.22
377	H	B	0.86	-0.79	5.34
378	H	B	0.86	-0.86	4.88
379	H	B	0.86	-0.77	4.83
380	H	B	0.86	-0.85	5.25
381	H	B	0.86	-0.94	5.15
382	H	B	0.86	-0.95	4.75
383	H	B	0.86	-0.90	4.98
384	H	E	0.86	-0.80	5.24
385	H	B	0.86	-0.92	4.92
386	H	B	0.86	-1.02	4.71
387	H	E	0.86	-0.86	5.06
388	H	E	0.86	-0.81	5.14
389	H	B	0.86	-0.86	4.74
390	H	B	0.85	-0.68	4.86
391	H	B	0.84	-0.59	5.31
392	H	B	0.84	-0.60	5.20
393	H	B	0.79	-0.41	5.09
394	C	B	0.79	-0.08	5.46
395	C	B	0.78	-0.08	7.06
396	C	B	0.76	0.29	7.76
397	C	E	0.74	0.57	6.63
398	C	E	0.73	0.57	6.21
399	C	E	0.66	0.64	8.11
400	C	E	0.69	0.48	7.65
401	H	B	0.68	-0.08	5.78
402	H	B	0.80	-0.07	5.02
403	H	B	0.84	0.01	5.22
404	H	B	0.84	-0.36	5.26
405	H	B	0.85	-0.44	4.81
406	H	B	0.86	-0.67	4.75
407	H	B	0.86	-0.72	5.14
408	H	B	0.86	-0.83	4.97
409	H	B	0.86	-0.89	4.71
410	H	B	0.86	-1.01	4.92
411	H	B	0.86	-0.99	5.18
412	H	B	0.86	-0.99	4.74
413	H	B	0.85	-0.94	4.49
414	H	B	0.86	-0.79	4.82
415	H	B	0.86	-0.73	4.85
416	H	B	0.85	-0.89	4.37
417	H	B	0.84	-0.73	4.37
418	H	B	0.81	-0.71	4.76
419	H	B	0.86	-0.74	4.63
420	H	B	0.86	-0.71	4.22
421	H	B	0.86	-0.74	3.91
422	H	B	0.86	-0.58	3.90
423	H	B	0.86	-0.57	4.01
424	H	B	0.86	-0.48	3.82
425	H	B	0.84	-0.39	3.65
426	S	B	0.86	-0.23	3.90
427	S	B	0.86	-0.57	3.85
428	S	B	0.85	-0.48	3.61
429	C	B	0.86	-0.08	3.82
430	C	B	0.85	-0.19	4.01
431	C	B	0.83	-0.30	4.19
432	C	B	0.84	-0.37	4.25
433	C	B	0.84	-0.27	4.42
434	H	E	0.83	-0.25	3.74
435	H	B	0.82	-0.34	3.95
436	H	B	0.83	-0.59	4.24
437	H	B	0.83	-0.71	3.75
438	H	B	0.83	-0.65	3.63
439	H	B	0.84	-0.59	4.05
440	H	B	0.85	-0.70	4.10
441	H	B	0.85	-0.89	3.54
442	H	B	0.86	-0.88	3.55
443	H	B	0.86	-0.86	4.00
444	H	B	0.86	-0.92	3.86
445	H	B	0.86	-1.04	3.42
446	H	B	0.86	-0.93	3.74
447	H	B	0.86	-1.02	4.05
448	H	B	0.86	-1.14	3.67
449	H	B	0.86	-1.05	3.43
450	H	E	0.86	-0.89	3.83
451	H	B	0.86	-0.95	3.86
452	H	B	0.86	-0.94	3.54
453	H	B	0.86	-0.95	3.69
454	H	E	0.86	-0.83	3.97
455	H	B	0.86	-0.90	3.77
456	H	B	0.86	-0.93	3.58
457	H	B	0.86	-0.83	4.42
458	H	B	0.86	-0.68	5.99
459	H	B	0.86	-0.93	5.90
460	H	B	0.86	-0.76	4.87
461	H	B	0.86	-0.65	6.59
462	H	B	0.86	-0.70	8.00
463	H	B	0.86	-0.30	8.03
464	C	B	0.85	0.00	6.56
465	C	B	0.63	-0.10	7.28
466	C	E	0.58	0.30	7.44
467	C	E	0.56	0.16	8.03
468	C	B	0.45	-0.15	8.15
469	C	B	0.53	0.21	7.90
470	C	B	0.54	-0.06	7.72
471	C	B	0.56	-0.22	6.86
472	C	B	0.69	-0.32	5.36
473	C	B	0.78	-0.32	4.89
474	S	B	0.84	-0.60	4.14
475	S	B	0.84	-0.65	4.14
476	S	B	0.85	-0.83	4.53
477	S	B	0.85	-0.86	4.42
478	H	B	0.85	-0.69	4.39
479	H	B	0.85	-0.66	4.69
480	H	B	0.85	-0.77	4.82
481	H	B	0.85	-0.87	4.58
482	H	B	0.85	-0.87	4.62
483	H	B	0.85	-0.84	5.07
484	H	B	0.85	-0.78	5.04
485	H	B	0.85	-0.79	4.71
486	H	B	0.85	-0.89	5.06
487	H	B	0.84	-0.82	5.47
488	H	B	0.85	-0.89	5.16
489	H	B	0.84	-0.65	4.93
490	S	B	0.83	-0.65	5.58
491	S	B	0.84	-0.57	5.76
492	S	B	0.79	-0.56	5.42
493	S	B	0.82	-0.70	5.10
494	C	B	0.81	-0.36	5.06
495	C	B	0.81	-0.08	5.12
496	C	B	0.77	-0.17	4.89
497	C	E	0.66	0.21	5.16
498	C	E	0.65	0.14	5.09
499	C	B	0.53	-0.11	5.12
500	C	B	0.54	-0.26	4.76
501	H	B	0.48	-0.37	4.61
502	H	E	0.46	-0.31	4.96
503	H	B	0.46	-0.23	5.23
504	H	B	0.47	-0.41	5.09
505	H	B	0.46	-0.36	5.07
506	H	E	0.46	-0.04	5.29
507	H	B	0.44	-0.20	5.93
508	H	B	0.44	-0.10	6.04
509	H	E	0.42	0.47	5.93
510	C	E	0.38	0.70	6.53
511	C	E	0.34	0.63	6.95
512	C	B	0.26	0.34	6.99
513	C	E	0.15	0.05	7.34
514	H	B	0.11	0.33	8.05
515	H	B	0.06	0.03	8.75
516	H	E	0.06	-0.04	9.94
517	C	B	0.06	0.03	9.62
518	C	E	0.06	0.06	10.56
519	C	E	0.06	-0.00	11.94
520	C	B	0.06	-0.07	12.47
521	C	E	0.06	-0.10	13.66
522	C	B	0.06	-0.10	14.98
523	C	E	0.06	0.08	16.24
524	H	E	0.07	0.17	17.10
525	H	E	0.07	0.21	17.77
526	H	E	0.07	0.41	18.53
527	H	E	0.07	0.52	19.31
528	C	E	0.07	0.57	19.80
529	C	E	0.07	0.57	20.57
530	C	E	0.07	0.59	21.78
531	C	E	0.07	0.62	23.12
532	C	E	0.07	0.73	24.48
533	C	E	0.06	0.78	25.23
534	C	E	0.06	1.02	26.80
535	H	E	0.06	1.09	28.26
536	H	E	0.05	1.00	28.23
537	C	E	0.05	1.06	28.51
538	C	E	0.06	1.29	30.04
539	C	E	0.07	2.00	31.37
540	C	E	0.09	2.24	32.44
RES: Residue number
SS: Predicted secondary structure: C - random coil; H - alpha-helix; S - beta-strand
SA: Predicted solvent accessibility at 25% cutoff: E - exposed; B - buried
COV: Threading alignment coverage defined as the number of threading alignments on the residue divided
by the number of total threading programs
BFP: Predicted normalized B-factor
RSQ_1: Residue-Specific Quality of the chosen model defined as the estimated deviation of the residue on the model
from the native structure of the protein
