# Supplementary material for: Characterization of a novel sugar transporter involved in sugarcane bagasse degradation in Trichoderma reesei
Source: Biotechnol Biofuels. 2018 Apr 2;11:84. doi: 10.1186/s13068-018-1084-1 (PMC5879799; doi:10.1186/s13068-018-1084-1)
Supplement: Supplementary file 7 — Additional file 7. LOCAL ACCURACY: the divergence of the modeling represented by the distance (Å) between the protein designed and the template used for the construction of it. RES: residue number; SS: predicted secondary structure (C: random coil, H: alpha-helix, S: beta-strand; SA: predicted solvent accessibility at 25% cutoff (E: exposed, B: buried); COV: alignment coverage; BFP: predicted normalized B-factor; RSQ_1: Residue-Specific Quality of the template (the estimated deviation of the residue on the template from the built protein)). [file 13068_2018_1084_MOESM7_ESM.txt]

Name	C-score	Exp.TM-Score	Exp.RMSD	No.of decoys	Cluster density
Model1:	-0.8	0.61+-0.14	9.3+-4.6	1483	0.0938
Model2:	-1.27			948	0.0586
Model3:	-1.72			610	0.0375
Model4:	-2.43			259	0.0184
Model5:	-1.19			865	0.0638
